# Supplementary material for: Strategies for Mitigating Commercial Sensor Chip Variability with Experimental Design Controls
Source: Sensors (Basel). 2023 Jul 26;23(15):6703. doi: 10.3390/s23156703 (PMC10422579; doi:10.3390/s23156703)
Supplement: Supplementary file 1 [file sensors-23-06703-s001.zip]

Archive with 1 entries (1 files):
- sensors-2501058-supplementary.pdf
